# Supplementary material for: Effect of a gut commensal Lactobacillus strain Limosilactobacillus caviae JL20 on leptospiral whole-cell inactivated vaccine in hamsters
Source: PLoS Negl Trop Dis. 2026 Feb 3;20(2):e0013951. doi: 10.1371/journal.pntd.0013951 (PMC12890087; doi:10.1371/journal.pntd.0013951)
Supplement: S1 Data — (XLSX) [file pntd.0013951.s002.xlsx]

## Sheet: Fig. 1B
time	CON	PBS+VAC	PBS+JL20				Curve comparison
6	1						Chi square	6.354
6	1						df	1
7	1						P value	0.01
7	1						P value summary	*
7	1						Are the survival curves sig different?	Yes
8	1
8	1						Gehan-Breslow-Wilcoxon test
8	1						Chi square	6.239
8	1						df	1
8	1						P value	0.01
13		1					P value summary	*
13		1					Are the survival curves sig different?	Yes
14		1
15		1					Hazard Ratio (Mantel-Haenszel)	C/B
15		1					Ratio (and its reciprocal)	0.09772
21		0					95% CI of ratio	0.01602 to 0.5961
21		0
21		0
21		0
21		0
21			0
21			0
21			0
21			0
21			0
21			0
21			0
21			0
21			0
21			0

## Sheet: Fig. 1D
	CON										PBS+VAC										JL20+VAC
kidney	3	3	2	3	3	2	3	3	3	3	3	2	3	2	3	2	2	2	2	3	1	1	1	1	1	0	0	1	1	1
liver	3	2	2	2	3	3	2	3	2	2	3	2	2	1	2	2	2	2	1	1	1	1	2	2	1	0	2	1	1	0
lung	3	3	3	3	3	2	3	3	3	3	2	2	2	2	3	3	3	3	2	2	1	1	1	2	2	1	2	1	2	1
Table Analyzed	kidney		Table Analyzed	liver		Table Analyzed	lung
Column C	JL20+VAC		Column C	JL20+VAC		Column C	JL20+VAC
vs.	vs.		vs.	vs.		vs.	vs.
Column B	PBS+VAC		Column B	PBS+VAC		Column B	PBS+VAC
Unpaired t test			Unpaired t test			Unpaired t test
P value	<0.001		P value	0.04		P value	<0.001
P value summary	***		P value summary	*		P value summary	***
Significantly different (P < 0.05)?	Yes		Significantly different (P < 0.05)?	Yes		Significantly different (P < 0.05)?	Yes
One- or two-tailed P value?	Two-tailed		One- or two-tailed P value?	Two-tailed		One- or two-tailed P value?	Two-tailed
t, df	t=7.59, df=18		t, df	t=2.28, df=18		t, df	t=4.33, df=18
How big is the difference?			How big is the difference?			How big is the difference?
Mean of column B	2.4		Mean of column B	1.8		Mean of column B	2.4
Mean of column C	0.8		Mean of column C	1.1		Mean of column C	1.4
Difference between means (C - B) ± SEM	-1.60 ± 0.211		Difference between means (C - B) ± SEM	-0.700 ± 0.307		Difference between means (C - B) ± SEM	-1.00 ± 0.231
95% confidence interval	-2.04 to -1.16		95% confidence interval	-1.35 to -0.0543		95% confidence interval	-1.49 to -0.515
R squared (eta squared)	0.762		R squared (eta squared)	0.224		R squared (eta squared)	0.51

## Sheet: Fig. 1E
	CON							PBS+VAC							JL20+VAC
kidney	6216.14	9082.31	7367.29	6557.2	9538.14	6462.17		3063.1	3023.43	3861.72	3068.61	3422.79	3097.5		302.659	381.412	448.553	442.066	345.187	339.229
liver	151794	201157	179889	199465	155056	167233		1838.5	1552.87	2105.69	1555.33	1901.02	1866.69		361.39	356.711	455.613	379.879	487.59	463.003
lung	2724781	2934897	3539516	2.66313e+06	2.94884e+06	3.38261e+06		15263.8	19276.3	25691.9	17881.3	20772.3	18755.8		629.15	151.13	191.54	355.046	409.509	254.231
	Table Analyzed	kidney						Table Analyzed	liver						Table Analyzed	lung
	Column C	JL20+VAC						Column C	JL20+VAC						Column C	JL20+VAC
	vs.	vs.						vs.	vs.						vs.	vs.
	Column B	PBS+VAC						Column B	PBS+VAC						Column B	PBS+VAC
	Unpaired t test							Unpaired t test							Unpaired t test
	P value	<0.001						P value	<0.001						P value	<0.001
	P value summary	***						P value summary	***						P value summary	***
	Significantly different (P < 0.05)?	Yes						Significantly different (P < 0.05)?	Yes						Significantly different (P < 0.05)?	Yes
	One- or two-tailed P value?	Two-tailed						One- or two-tailed P value?	Two-tailed						One- or two-tailed P value?	Two-tailed
	t, df	t=21.01, df=10						t, df	t=15.27, df=10						t, df	t=13.5, df=10
	How big is the difference?							How big is the difference?							How big is the difference?
	Mean of column B	3256						Mean of column B	1803						Mean of column B	19607
	Mean of column C	376.5						Mean of column C	417.4						Mean of column C	332
	Difference between means (C - B) ± SEM	-2880 ± 137.1						Difference between means (C - B) ± SEM	-1386 ± 90.76						Difference between means (C - B) ± SEM	-19275 ± 1428
	95% confidence interval	-3185 to -2574						95% confidence interval	-1588 to -1184						95% confidence interval	-22458 to -16092
	R squared (eta squared)	0.9778						R squared (eta squared)	0.9589						R squared (eta squared)	0.948

## Sheet: Fig. 2A
	Normal			CON			PBS+VAC			JL20+VAC					Normal			CON			PBS+VAC			JL20+VAC
Neu(%)	46.3	42.8	32.8	73.15	69.5	85.6	65.6	61.8	57.3	50.6	30.7	46.1		WBC(10^9/L)	5.38	4.35	7.62	17.3	16.9	20.1	15.4	13.2	11.15	7.94	3.43	4.35
Table Analyzed	Neu(%)													Table Analyzed	WBC(10^9/L)
Column D	JL20+VAC													Column D	JL20+VAC
vs.	vs.													vs.	vs.
Column C	PBS+VAC													Column C	PBS+VAC
Unpaired t test														Unpaired t test
P value	0.02													P value	0.01
P value summary	*													P value summary	*
Significantly different (P < 0.05)?	Yes													Significantly different (P < 0.05)?	Yes
One- or two-tailed P value?	Two-tailed													One- or two-tailed P value?	Two-tailed
t, df	t=2.945, df=4													t, df	t=4.345, df=4
How big is the difference?														How big is the difference?
Mean of column C	61.57													Mean of column C	13.25
Mean of column D	42.47													Mean of column D	5.24
Difference between means (D - C) ± SEM	-19.10 ± 6.485													Difference between means (D - C) ± SEM	-8.010 ± 1.844
95% confidence interval	-37.11 to -1.095													95% confidence interval	-13.13 to -2.891
R squared (eta squared)	0.6844													R squared (eta squared)	0.8252

## Sheet: Fig. 2B
	Normal			CON			PBS+VAC			JL20+VAC					Normal			CON			PBS+VAC			JL20+VAC
SCR（umol/L）	46.9727	47.0691	37.1916	275.698	267.459	296.224	189.836	84.4592	137.22	47.9364	45.2381	65.8605		BUN(mmol/L)	6.5285	3.36788	4.35233	14.9741	12.1762	12.228	7.40933	9.32642	7.61658	4.87047	4.92228	5.49223
Table Analyzed	SCR（umol/L）													Table Analyzed	BUN(mmol/L)
Column D	JL20+VAC													Column D	JL20+VAC
vs.	vs.													vs.	vs.
Column C	PBS+VAC													Column C	PBS+VAC
Unpaired t test														Unpaired t test
P value	0.03													P value	0.009
P value summary	*													P value summary	**
Significantly different (P < 0.05)?	Yes													Significantly different (P < 0.05)?	Yes
One- or two-tailed P value?	Two-tailed													One- or two-tailed P value?	Two-tailed
t, df	t=2.706, df=4													t, df	t=4.728, df=4
How big is the difference?														How big is the difference?
Mean of column C	137.2													Mean of column C	8.117
Mean of column D	53.01													Mean of column D	5.095
Difference between means (D - C) ± SEM	-84.16 ± 31.10													Difference between means (D - C) ± SEM	-3.022 ± 0.6393
95% confidence interval	-170.5 to 2.188													95% confidence interval	-4.797 to -1.248
R squared (eta squared)	0.6467													R squared (eta squared)	0.8482

## Sheet: Fig. 3B
time(day)	PBS						JL20
3	0.457	0.487	0.453	0.58	0.461	0.321	0.514	0.489	0.423	0.335	0.406	0.42
14	0.783	0.617	0.605	0.729	0.656	0.873	0.842	0.81	0.794	0.719	0.697	1.04
17	0.804	0.64	0.65	0.716	0.651	0.864	0.822	0.894	1.025	0.903	0.914	0.825
28	0.919	0.905	0.876	0.909	0.811	0.873	1.258	1.143	1.345	1.279	1.395	1.063
Table Analyzed	Day 28
Column B	JL20
vs.	vs.
Column A	PBS
Unpaired t test
P value	<0.001
P value summary	***
Significantly different (P < 0.05)?	Yes
One- or two-tailed P value?	Two-tailed
t, df	t=6.853, df=10
How big is the difference?
Mean of column A	0.8822
Mean of column B	1.247
Difference between means (B - A) ± SEM	0.3650 ± 0.05326
95% confidence interval	0.2463 to 0.4837
R squared (eta squared)	0.8244

## Sheet: Fig. 3C
	PBS+VAC						JL20+VAC								PBS+VAC						JL20+VAC
IgG1	0.919	0.905	0.876	0.909	0.811	0.873	1.258	1.143	1.345	1.279	1.395	1.063		IgG2/3	0.797	0.686	0.635	0.729	0.656	0.873	1.099	1.142	1.076	1.298	1.099	1.157
Table Analyzed	IgG1													Table Analyzed	IgG2/3
Column B	JL20+VAC													Column B	JL20+Vaccine
vs.	vs.													vs.	vs.
Column A	PBS+VAC													Column A	Vaccine
Unpaired t test														Unpaired t test
P value	<0.0001													P value	<0.0001
P value summary	****													P value summary	****
Significantly different (P < 0.05)?	Yes													Significantly different (P < 0.05)?	Yes
One- or two-tailed P value?	Two-tailed													One- or two-tailed P value?	Two-tailed
t, df	t=6.853, df=10													t, df	t=8.377, df=10
How big is the difference?														How big is the difference?
Mean of column A	0.8822													Mean of column A	0.7293
Mean of column B	1.247													Mean of column B	1.145
Difference between means (B - A) ± SEM	0.3650 ± 0.05326													Difference between means (B - A) ± SEM	0.4158 ± 0.04964
95% confidence interval	0.2463 to 0.4837													95% confidence interval	0.3052 to 0.5264
R squared (eta squared)	0.8244													R squared (eta squared)	0.8753

## Sheet: Fig. 3D
Post-1st Dose vaccine														Post-2nd Dose vaccine
	PBS+VAC						JL20+VAC								PBS+VAC						JL20+VAC
56601	50	50	50	50	50	50	100	100	200	100	200	200		56601	100	100	100	50	50	50	200	200	200	200	200	400
56603	0	0	0	0	0	0	0	0	0	0	0	0		56603	0	0	0	0	0	0	0	0	0	0	0	0
56605	0	0	0	0	0	0	0	0	0	0	0	0		56605	0	0	0	0	0	0	0	0	0	0	0	0
56606	0	0	0	0	0	0	50	50	50	50	50	50		56606	0	0	0	0	0	0	50	50	50	50	100	100
56607	50	50	50	0	0	0	50	50	50	0	50	50		56607	50	50	50	50	50	50	100	100	100	100	50	50
56609	0	0	0	0	0	0	50	50	50	0	50	50		56609	0	0	0	0	0	0	50	50	50	50	100	100
Compare each cell mean with the other cell mean in that row														Compare each cell mean with the other cell mean in that row
Number of families	1													Number of families	1
Number of comparisons per family	6													Number of comparisons per family	6
Alpha	0.05													Alpha	0.05
Šídák's multiple comparisons test	Mean Diff.	95.00% CI of diff.	Below threshold?	Summary	Adjusted P Value									Šídák's multiple comparisons test	Mean Diff.	95.00% CI of diff.	Below threshold?	Summary	Adjusted P Value
PBS+VAC - JL20+VAC														PBS+VAC - JL20+VAC
56601	-100	-130.7 to -69.30	Yes	***	<0.001									56601	-158.3	-202.3 to -114.3	Yes	***	<0.001
56603	0	-30.70 to 30.70	No	ns	>0.99									56603	0	-44.00 to 44.00	No	ns	>0.99
56605	0	-30.70 to 30.70	No	ns	>0.99									56605	0	-44.00 to 44.00	No	ns	>0.99
56606	-50	-80.70 to -19.30	Yes	*	0.025									56606	-66.67	-110.7 to -22.67	Yes	*	0.04
56607	-16.67	-47.36 to 14.03	No	ns	0.61									56607	-33.33	-77.33 to 10.67	No	ns	0.23
56609	-41.67	-72.36 to -10.97	Yes	*	0.03									56609	-66.67	-110.7 to -22.67	Yes	*	0.02

## Sheet: Fig. 4B
time	CON	PBS+VAC	PBS+JL20			Curve comparison
6	1					Comparison of Survival Curves
6	1
6	1					Log-rank (Mantel-Cox) test
6	1					Chi square	7.555
6	1					df	1
7	1					P value	0.006
7	1					P value summary	**
7	1					Are the survival curves sig different?	Yes
8	1
8	1					Gehan-Breslow-Wilcoxon test
6		1				Chi square	6.71
6		1				df	1
6		1				P value	0.01
7		1				P value summary	**
7		1				Are the survival curves sig different?	Yes
9		1
9		1				Hazard Ratio (Mantel-Haenszel)	C/B
9		1				Ratio (and its reciprocal)	0.1892
14		1				95% CI of ratio	0.05772 to 0.6202
14		1
8			1
8			1
8			1
14			1
14			1
18			1
21			0
21			0
21			0
21			0

## Sheet: Fig. 4C
	CON							PBS+VAC							JL20+VAC
kidney	9615.25	9318.32	8267.15	9190.93	7907.35	8215.28		4069.28	5023.55	4861.25	4322.07	4329.56	4069.91		420.412	461.015	481.765	461.481	493.837	495.149
liver	16669.2	20451.4	18772	16789.1	13637.7	16824.9		2042.65	2669.56	1706.94	2278.05	2488.69	1612.21		1005.71	1774.12	1090.67	1229.19	1190.81	1151.78
lung	2976515	3154189	3945861	2.39718e+06	2.58166e+06	2.08534e+06		34196.9	26481.3	36658.3	20225.2	28719.1	21443.1		672.586	548.117	851.15	714.62	530.879	618.99
Table Analyzed	kidney							Table Analyzed	liver						Table Analyzed	lung
Column C	JL20+VAC							Column C	JL20+VAC						Column C	JL20+VAC
vs.	vs.							vs.	vs.						vs.	vs.
Column B	PBS+VAC							Column B	PBS+VAC						Column B	PBS+VAC
Unpaired t test								Unpaired t test							Unpaired t test
P value	<0.001							P value	0.001						P value	<0.001
P value summary	***							P value summary	**						P value summary	***
Significantly different (P < 0.05)?	Yes							Significantly different (P < 0.05)?	Yes						Significantly different (P < 0.05)?	Yes
One- or two-tailed P value?	Two-tailed							One- or two-tailed P value?	Two-tailed						One- or two-tailed P value?	Two-tailed
t, df	t=24.02, df=10							t, df	t=4.340, df=10						t, df	t=10.09, df=10
How big is the difference?								How big is the difference?							How big is the difference?
Mean of column B	4446							Mean of column B	2133						Mean of column B	27954
Mean of column C	468.9							Mean of column C	1240						Mean of column C	656.1
Difference between means (C - B) ± SEM	-3977 ± 165.6							Difference between means (C - B) ± SEM	-892.6 ± 205.7						Difference between means (C - B) ± SEM	-27298 ± 2706
95% confidence interval	-4346 to -3608							95% confidence interval	-1351 to -434.3						95% confidence interval	-33327 to -21268
R squared (eta squared)	0.983							R squared (eta squared)	0.6532						R squared (eta squared)	0.9105

[truncated: 14 more sheets: Fig. 4D, Fig. 4E, Fig. 5B, Fig. 5C, Fig. 6B, Fig. 6C, Fig. 7B, Fig. 7C, Fig. S2B, Fig. S2D, Fig. S3A, Fig. S3B, Fig. S3C, Fig. S3D]
